# Supplementary material for: Nesting and Hibernation Host Preference of Bamboo Carpenter Bee, Xylocopa (Biluna) tranquebarorum tranquebarorum, and Arthropods Co-Habiting and Re-Using the Bee Nest
Source: Insects. 2025 Aug 4;16(8):807. doi: 10.3390/insects16080807 (PMC12386933; doi:10.3390/insects16080807)
Supplement: Supplementary file 1 [file insects-16-00807-s001.zip]

Archive with 1 entries (1 files):
- insects-3709256-supplementary.xlsx
