# Supplementary material for: Nesting and Hibernation Host Preference of Bamboo Carpenter Bee, Xylocopa (Biluna) tranquebarorum tranquebarorum, and Arthropods Co-Habiting and Re-Using the Bee Nest
Source: Insects. 2025 Aug 4;16(8):807. doi: 10.3390/insects16080807 (PMC12386933; doi:10.3390/insects16080807)
Supplement: Supplementary file 1 [file insects-16-00807-s001.zip › insects-3709256-supplementary.xlsx]

## Sheet: Original data_rev
Bamboo species	Section code	Collection date	Section length	Entrance hole (cm from bottom)	Diameter of the section (mm)	Number of male bee	Number of female bee	Culm condition	Note
Bambusa multiplex Raeuschel f. alphonso-karri Nakai	1-1	2024.01.11	30	13	22	0	1	Dead	Lepidopteran larvae
Bambusa multiplex Raeuschel f. alphonso-karri Nakai	4-1	2024.01.11	29	15, 21	24	0	0	Dead	Nested in previous year(s)
Bambusa multiplex Raeuschel f. alphonso-karri Nakai	4-2	2024.01.11	33	20	25	1	4	Dead
Bambusa multiplex Raeuschel f. alphonso-karri Nakai	4-3	2024.01.11	34	17	23	0	0	Dead	Nested in previous year(s), Anterhynchium gibbifrons
Bambusa multiplex Raeuschel f. alphonso-karri Nakai	2-1	2024.01.11	27	26	21	0	0	Dying	No nesting processing
Bambusa multiplex Raeuschel f. alphonso-karri Nakai	3-1	2024.01.11	35	22	21	0	0	Dying	No nesting processing, Lepidopteran larvae
Bambusa multiplex Raeuschel f. alphonso-karri Nakai	5-1	2024.01.11	30	21	23	0	0	Fresh	No nesting processing
Bambusa multiplex Raeuschel f. alphonso-karri Nakai	5-2	2024.01.11	30	13	23	0	0	Fresh	No nesting processing, Lepidopteran larvae
Bambusa multiplex Raeuschel f. alphonso-karri Nakai	5-3	2024.01.11	31	12	22	0	0	Fresh	No nesting processing
Bambusa multiplex Raeuschel f. alphonso-karri Nakai	5-4	2024.01.11	32	19	23	0	0	Fresh	No nesting processing, Lepidopteran larvae
Bambusa multiplex Raeuschel f. alphonso-karri Nakai	5-5	2024.01.11	32	17	21	0	0	Fresh	No nesting processing
Bambusa multiplex Raeuschel f. alphonso-karri Nakai	5-6	2024.01.11	31	17	19	0	0	Fresh	No nesting processing, Lepidopteran larvae
Bambusa multiplex Raeuschel f. alphonso-karri Nakai	5-7	2024.01.11	30	19	19	0	0	Fresh	No nesting processing, Lepidopteran larvae
Bambusa multiplex Raeuschel f. variegata Hatusima	1-1	2024.01.05	18	6	23	0	2	Dead	with two dead bees (parent generation)
Bambusa multiplex Raeuschel f. variegata Hatusima	1-2	2024.01.05	28	4	22	0	2	Dead	with a dead bee (parent generation)
Bambusa multiplex Raeuschel f. variegata Hatusima	1-3	2024.01.05	34	14	22	2	5	Dead
Bambusa multiplex Raeuschel f. variegata Hatusima	1-4	2024.01.05	36	18	21	0	0	Dead	No nesting processing
Bambusa multiplex Raeuschel f. variegata Hatusima	1-5	2024.01.05	42	29	20	2	3	Dead
Bambusa multiplex Raeuschel f. variegata Hatusima	1-6	2024.01.05	44	30	19	6	2	Dead	Ants
Bambusa multiplex Raeuschel f. variegata Hatusima	1-7	2024.01.05	45	31	18	2	7	Dead	Dinoderus japonicus
Bambusa multiplex Raeuschel f. variegata Hatusima	2-1	2024.01.05	37	12	22	5	4	Dead	Dinoderus japonicus
Bambusa multiplex Raeuschel f. variegata Hatusima	2-1	2024.01.05	28	6	24	2	6	Dead	Dinoderus japonicus
Bambusa multiplex Raeuschel f. variegata Hatusima	2-3	2024.01.05	40	18	23	2	5	Dead	Dinoderus japonicus
Bambusa multiplex Raeuschel f. variegata Hatusima	2-4	2024.01.05	37	16	22	4	7	Dead	Dinoderus japonicus, with two dead bees (parent generation)
Bambusa multiplex Raeuschel f. variegata Hatusima	2-5	2024.01.05	38	11	21	3	6	Dead	Dinoderus japonicus
Bambusa multiplex Raeuschel f. variegata Hatusima	2-6	2024.01.05	38	19	20	5	8	Dead	Dinoderus japonicus
Bambusa multiplex Raeuschel f. variegata Hatusima	2-7	2024.01.05	33	1	19	0	0	Dead	with nesting processing, Dinoderus japonicus, Anterhynchium gibbifrons
Bambusa multiplex Raeuschel f. variegata Hatusima	2-8	2024.01.05	30	11	19	0	0	Dead	with nesting processing, Anterhynchium gibbifrons
Bambusa multiplex Raeuschel f. variegata Hatusima	2-9	2024.01.05	38	20	17	2	5	Dead	Ants, Anterhynchium gibbifrons
Bambusa multiplex Raeuschel f. variegata Hatusima	3-1	2024.01.05	39	24	20	0	2	Dead
Bambusa multiplex Raeuschel f. variegata Hatusima	3-2	2024.01.05	41	24	20	6	0	Dead
Bambusa multiplex Raeuschel var. gracillima Sad. Suzuki	1-1	2024.01.05	36	18	18	2	6	Dead
Bambusa multiplex Raeuschel var. gracillima Sad. Suzuki	1-2	2024.01.05	38	22	17	1	3	Dead
Bambusa multiplex Raeuschel var. gracillima Sad. Suzuki	1-3	2024.01.05	39	12	17	3	4	Dead
Bambusa multiplex Raeuschel var. gracillima Sad. Suzuki	1-4	2024.01.05	41	21	17	1	6	Dead
Bambusa multiplex Raeuschel var. gracillima Sad. Suzuki	1-5	2024.01.05	40	14	17	4	8	Dead
Bambusa multiplex Raeuschel	1-1	2024.01.11	41	1	28	0	4	Dead
Bambusa multiplex Raeuschel	2-1	2024.01.11	28	14	32	5	3	Dead	Dinoderus japonicus
Bambusa multiplex Raeuschel	2-2	2024.01.11	42	18	30	0	0	Dead	with two dead bees (parent generation), Dinoderus japonicus
Bambusa multiplex Raeuschel	2-3	2024.01.11	41	25	28	2	3	Dead	Dinoderus japonicus
Bambusa multiplex Raeuschel	2-4	2024.01.11	41	24	28	3	10	Dead	Dinoderus japonicus
Bambusa multiplex Raeuschel	2-5	2024.01.11	40	23	27	4	6	Dead	Dinoderus japonicus
Bambusa multiplex Raeuschel	2-6	2024.01.11	40	19	26	2	4	Dead	with two dead bees (parent generation), Dinoderus japonicus
Bambusa multiplex Raeuschel	3-1	2024.01.11	30	9	19	4	6	Dead
Bambusa multiplex Raeuschel	3-2	2024.01.11	32	9	19	4	8	Dead
Bambusa multiplex Raeuschel	3-3	2024.01.11	32	13	18	4	9	Dead
Bambusa multiplex Raeuschel	3-4	2024.01.11	27	15	17	2	4	Dead
Bambusa multiplex Raeuschel	3-5	2024.01.11	30	13	16	1	0	Dead
Bambusa multiplex Raeuschel	4-1	2024.01.11	33	14	25	2	2	Dead	Dinoderus japonicus
Bambusa multiplex Raeuschel	4-2	2024.01.11	42	25	22	4	5	Dead	Dinoderus japonicus
Bambusa multiplex Raeuschel	4-3	2024.01.11	45	27	22	3	7	Dead	Dinoderus japonicus
Bambusa multiplex Raeuschel	5-1	2024.01.11	36	14	25	7	4	Dead
Bambusa multiplex Raeuschel	5-2	2024.01.11	42	5, 21	24	3	3	Dead	with two dead bees (parent generation)
Bambusa multiplex Raeuschel	5-3	2024.01.11	44	1, 23	23	3	6	Dead
Bambusa multiplex Raeuschel	5-4	2024.01.11	46	8, 38	23	2	5	Dead
Bambusa multiplex Raeuschel	5-5	2024.01.11	49	27	22	0	2	Dead	Anterhynchium gibbifrons
Bambusa multiplex Raeuschel	5-6	2024.01.11	49	21, 32	21	4	5	Dead
Bambusa multiplex Raeuschel	5-7	2024.01.11	46	17, 36	20	5	5	Dead
Bambusa multiplex Raeuschel	5-8	2024.01.11	43	24	18	4	7	Dead
Bambusa multiplex Raeuschel	5-9	2024.01.11	40	21	18	2	11	Dead
Phyllostachys pubescens Mazel ex Houzeau de Lehaie var. heterocycla	1-1	2024.01.05	18	1	21	1	1	Dead
Phyllostachys pubescens Mazel ex Houzeau de Lehaie var. heterocycla	1-2	2024.01.05	17	2	20	2	6	Dead
Phyllostachys pubescens Mazel ex Houzeau de Lehaie var. heterocycla	1-3	2024.01.05	16	1	17	1	5	Dead
Phyllostachys sp. 1	1-1	2024.01.11	24	8	26	0	0	Dead	with nesting processing, Lepidopteran larvae
Phyllostachys sp. 1	2-1	2024.01.11	27	7	19	2	2	Dead
Phyllostachys sp. 1	3-1	2024.01.11	33	7	24	0	0	Dying	No nesting processing, Lepidopteran larvae
Phyllostachys sp. 1	4-1	2024.01.11	30	1	20	0	0	Dying	No nesting processing, Lepidopteran larvae
Phyllostachys sp. 1	5-1	2024.01.11	29	11	23	0	0	Dying	No nesting processing, Lepidopteran larvae
Phyllostachys sp. 1	5-2	2024.01.11	25	14	22	0	0	Dying	No nesting processing, Lepidopteran larvae
Phyllostachys sp. 1	6-1	2024.01.11	24	7	25	0	0	Fresh	No nesting processing, Lepidopteran larvae
Phyllostachys nigra Munro f. boryana Makino	1-1	2024.01.11	18	10	26	0	0	Dead	No nesting processing
Phyllostachys nigra Munro f. boryana Makino	2-1	2024.01.11	35	5	20	3	3	Dead
Phyllostachys nigra Munro f. boryana Makino	3-1	2024.01.11	29	1	20	2	3	Dead
Phyllostachys nigra Munro f. boryana Makino	3-2	2024.01.11	27	1	20	4	6	Dead
Phyllostachys nigra Munro f. boryana Makino	3-3	2024.01.11	25	1	12	3	8	Dead
Phyllostachys nigra Munro f. boryana Makino	3-4	2024.01.11	23	1	11	0	0	Dead	No nesting processing, Anterhynchium gibbifrons
Phyllostachys nigra Munro f. boryana Makino	4-1	2024.01.11	30	1	23	0	0	Dead	Nested in previous year(s)
Phyllostachys nigra Munro f. boryana Makino	4-2	2024.01.11	30	1	20	0	0	Dead	Nested in previous year(s), spiders
Phyllostachys nigra Munro f. boryana Makino	4-3	2024.01.11	30	4	19	2	4	Dead
Phyllostachys nigra Munro f. boryana Makino	5-1	2024.01.11	32	3	22	0	1	Dead
Phyllostachys nigra Munro f. boryana Makino	5-2	2024.01.11	30	1	20	2	4	Dead
Phyllostachys nigra Munro f. boryana Makino	5-3	2024.01.11	29	1	19	2	5	Dead
Phyllostachys nigra Munro f. boryana Makino	5-4	2024.01.11	29	9	17	0	0	Dead	Nested in previous year(s)
Phyllostachys nigra f. punctata Nakai	1-1	2024.01.05	13	1	26	0	0	Dead	No nesting processing, Lepidopteran larvae
Phyllostachys nigra f. punctata Nakai	1-2	2024.01.05	16	1	26	1	2	Dead
Phyllostachys nigra f. punctata Nakai	2-1	2024.01.05	17	1	23	3	2	Dead
Phyllostachys nigra f. punctata Nakai	2-2	2024.01.05	20	1	24	0	0	Dead	No nesting processing, Lepidopteran larvae
Phyllostachys nigra f. punctata Nakai	2-3	2024.01.05	23	1	25	3	5	Dead	Lepidopteran larvae
Phyllostachys nigra f. punctata Nakai	2-4	2024.01.05	25	1	23	0	4	Dead
Phyllostachys nigra f. punctata Nakai	3-1	2024.01.11	12	1	23	0	2	Dead	with two dead bees (parent generation)
Phyllostachys nigra f. punctata Nakai	3-2	2024.01.11	21	1	23	1	0	Dead
Phyllostachys nigra f. punctata Nakai	3-3	2024.01.11	24	1	24	2	8	Dead
Phyllostachys nigra f. punctata Nakai	3-4	2024.01.11	29	1	23	2	5	Dead
Phyllostachys nigra f. punctata Nakai	3-5	2024.01.11	32	1	23	3	3	Dead
Phyllostachys nigra f. punctata Nakai	3-6	2024.01.11	33	2	22	7	3	Dead
Phyllostachys nigra Munro var. nigra	1-1	2024.01.11	17	2	27	3	1	Dead	with clack (broken culm)
Phyllostachys nigra Munro var. nigra	2-1	2024.01.11	15	10	25	3	5	Dead	with clack (broken culm), Lepicopteran larvae
Phyllostachys nigra Munro var. nigra	3-1	2024.01.11	34	1	26	0	0	Dead	with clack (broken culm), Nested in previous year(s)
Phyllostachys nigra Munro var. nigra	4-1	2024.01.11	31	1	25	0	0	Dead	with clack (broken culm), Nested in previous year(s)
Phyllostachys nigra Munro var. nigra	4-2	2024.01.11	31	11	24	0	0	Dead	with clack (broken culm), Nested in previous year(s)
Phyllostachys nigra Munro var. nigra	4-3	2024.01.11	31	18	22	0	0	Dead	with clack (broken culm), Nested in previous year(s)
Phyllostachys nigra Munro var. nigra	4-4	2024.01.11	30	14	21	0	0	Dead	with clack (broken culm), Nested in previous year(s)
Phyllostachys nigra Munro var. nigra	4-5	2024.01.11	30	11	21	0	0	Dead	with clack (broken culm), Nested in previous year(s)
Phyllostachys nigra Munro var. nigra	5-1	2024.01.11	16	1	24	1	4	Dead
Phyllostachys nigra Munro var. nigra	5-2	2024.01.11	19	1	25	3	4	Dead
Phyllostachys nigra Munro var. nigra	5-3	2024.01.11	23	11	26	3	2	Dead
Phyllostachys nigra Munro var. nigra	5-4	2024.01.11	25	12	26	3	4	Dead
Phyllostachys pubescens Mazel ex Houz. de Leh.	X-1	2023.12.04	21	5	20	5	3	Dead
Phyllostachys pubescens Mazel ex Houz. de Leh.	X-2	2023.12.04	17	3	20	2	5	Dead
Phyllostachys pubescens Mazel ex Houz. de Leh.	X-3	2023.12.04	20	11	27	1	1	Dead
Phyllostachys pubescens Mazel ex Houz. de Leh.	X-4	2023.12.04	18	11	22	4	1	Dead
Phyllostachys pubescens Mazel ex Houz. de Leh.	X-5	2023.12.04	35	29	23	4	4	Dead
Phyllostachys pubescens Mazel ex Houz. de Leh.	X-6	2023.12.04	18	2	20	2	1	Dead
Phyllostachys pubescens Mazel ex Houz. de Leh.	X-7	2023.12.04	13	12	22	2	3	Dead
Phyllostachys pubescens Mazel ex Houz. de Leh.	X-8	2023.12.04	17	7	20	1	3	Dead
Phyllostachys pubescens Mazel ex Houz. de Leh.	X-9	2023.12.04	10	8	21	1	1	Dead
Phyllostachys pubescens Mazel ex Houz. de Leh.	X-10	2023.12.04	33	27	20	2	4	Dead
Phyllostachys pubescens Mazel ex Houz. de Leh.	X-11	2023.12.04	20	4	19	1	3	Dead
Phyllostachys pubescens Mazel ex Houz. de Leh.	X-12	2023.12.04	18	9	20	2	4	Dead
Phyllostachys pubescens Mazel ex Houz. de Leh.	X-13	2023.12.04	12	2	21	1	3	Dead	Two sections (upper: 7 cm, lower 5 cm) were connected
Phyllostachys pubescens Mazel ex Houz. de Leh.	X-14	2023.12.04	25	3	22	0	0	Dead	No nesting processing, Lepidopteran larvae
Phyllostachys pubescens Mazel ex Houz. de Leh.	1-1	2023.12.04	31	15	22	0	0	Fresh	No nesting processing
Semiarundinaria fastuosa Makino var. fastuosa	1-1	2024.01.11	25	1	23	0	0	Fresh	No nesting processing, Lepidopteran larvae, spiders
Semiarundinaria sp. 2	1-1	2024.01.11	31	3	12	2	4	Dead	Lepidopteran larvae
Semiarundinaria sp. 2	2-1	2024.01.11	27	12	12	0	0	Dead	Nested in previous year(s)
Semiarundinaria sp. 2	2-2	2024.01.11	24	4	10	0	0	Dead	Nested in previous year(s)
Semiarundinaria sp. 2	3-1	2024.01.11	22	1	23	0	0	Fresh	No nesting processing
Semiarundinaria sp. 2	3-2	2024.01.11	30	1	24	0	0	Fresh	No nesting processing, Shield bug
Semiarundinaria sp. 2	4-1	2024.01.11	26	1	24	0	0	Fresh	No nesting processing
Semiarundinaria yashadake Makino	1-1	2024.01.05	24	2, 3	20	0	0	Dead	with nesting processing, Anterhynchium gibbifrons
Semiarundinaria yashadake Makino	1-2	2024.01.05	31	2	22	1	4	Dead
Semiarundinaria yashadake Makino	1-3	2024.01.05	24	1	22	3	4	Dead
Semiarundinaria yashadake Makino	1-4	2024.01.05	37	11	21	1	2	Dead
Semiarundinaria yashadake Makino	1-5	2024.01.05	39	31	20	0	0	Dead	with nesting processing, Anterhynchium gibbifrons
Semiarundinaria yashadake Makino	1-6	2024.01.05	42	1	20	0	0	Dead	with nesting processing, Anterhynchium gibbifrons
Semiarundinaria yashadake Makino	1-7	2024.01.05	41	1	18	0	0	Dead	No nesting processing
Semiarundinaria yashadake Makino	1-8	2024.01.05	35	5	18	0	0	Dead	with nesting processing, Anterhynchium gibbifrons
Semiarundinaria yashadake Makino	1-9	2024.01.05	35	1	17	0	0	Dead	No nesting processing
Semiarundinaria yashadake Makino	1-10	2024.01.05	34	1	16	1	0	Dead
Semiarundinaria yashadake Makino	2-1	2024.01.05	34	10	18	1	3	Dead
Semiarundinaria yashadake Makino	2-2	2024.01.05	35	1	17	4	5	Dead
Semiarundinaria yashadake Makino	3-1	2024.01.05	39	28	17	1	6	Dead
Semiarundinaria yashadake Makino	3-2	2024.01.05	35	9	17	0	0	Dead	with nesting processing, Anterhynchium gibbifrons
Semiarundinaria yashadake Makino	1-1	2024.01.11	26	1	23	0	0	Fresh	No nesting processing
Semiarundinaria yashadake Makino	2-1	2024.01.11	37	1	22	0	0	Fresh	No nesting processing
Tetragonocalamus quadrangularis Nakai	1-1	2024.01.05	16	3	17/18	1	3	Dead
Tetragonocalamus quadrangularis Nakai	2-1	2024.01.05	12	4	19/21	2	3	Dead
Tetragonocalamus quadrangularis Nakai	2-2	2024.01.05	13	4	19/21	2	3	Dead
Tetragonocalamus quadrangularis Nakai	2-3	2024.01.05	13	1	18/20	1	3	Dead
Tetragonocalamus quadrangularis Nakai	2-4	2024.01.05	13	10	18/20	1	1	Dead	with a dead bee (parent generation)
1 The signboard displayed the Japanese name “Hime‐hachiku” and the scientific name Phyllostachys humilis Muroi.
2 The signboard displayed the Japanese name “Kenashi‐narihira” and the scientific name Semiarundinaria fastuosa Makino.
